# Supplementary material for: Enhanced North Pacific subtropical gyre circulation during the late Holocene
Source: Nat Commun. 2021 Oct 12;12:5957. doi: 10.1038/s41467-021-26218-7 (PMC8511172; doi:10.1038/s41467-021-26218-7)
Supplement: Supplementary file 3 — Source Data [file 41467_2021_26218_MOESM3_ESM.xlsx]

## Sheet: Compilation
No. in Fig.1	Core ID	Lat (°N)	Long (°E)	Water depth (m)	Proxy	Numer of 14C dates within 10 ka	Species for 14C dating	Original correction of reservior age (yr)	Updated regional reservior age (yr) from MARINE20	Resolution (ca. yr)	References and their DOI links (Note that these references are all cited in the Methods section and fully listed there (as Refs. 15, 18, 19, 25, 26, 28, 36, 38–41, 43, 46–48, 78, 79, 98-101, 104–119, 121, etc.)	Original Interpretation	Original SST Calibration and the relavant reference
1	Oki02	26.0736	125.201	1612	UK37'	7	Mixed planktonic	400	- 131 ± 40	100	Zheng et al. (2014), doi: 10.1002/2013JC009603; this study	Annual (wt. toward winter, this study)	Prahl et al. (1988), doi: 10.1016/0016-7037(88)90132-9
2	OKI-151	26.11	125.52	2013	UK37'	11	G. ruber	400, ΔR = 40 ± 31	- 119 ± 31	150	Xu et al. (2018), doi: 10.1016/j.palaeo.2017.10.034	Annual	Prahl et al. (1988), doi: 10.1016/0016-7037(88)90132-9
3	DGKS9604	28.2833	127.017	766	UK37'	3	N. dutertrei	400	- 119 ± 31	145	Yu et al. (2009) doi: 10.1016/j.palaeo.2009.08.002	Annual	Müller et al. (1998), doi: 10.1016/S0016-7037(98)00097-0
4	B-3GC	31.4833	128.517	555	UK37'	20	N. dutertrei	400	- 296 ± 35	145	Huang et al. (2009), doi: 10.11867/j.issn.1001-8166.2009.06.0652	Annual (wt. toward summer)	Müller et al. (1998), doi: 10.1016/S0016-7037(98)00097-0
5	KY07-04 PC-01	31.6392	128.944	758	UK37'	8	N. dutertrei	400, ΔR = 29 ± 18	- 296 ± 35	80	Nakanishi et al. (2012), doi: 10.1002/jqs.2589	annual mean	Prahl et al. (1988), doi: 10.1016/0016-7037(88)90132-9
6	MD98-2195	31.6388	128.944	746	UK37'	5	G. bulloides/N. dutertrei	400	- 296 ± 35	165	Ijiri et al. (2005), doi: 10.1016/j.palaeo.2004.12.028	Annual (wt. toward summer)	Prahl et al. (1988), doi: 10.1016/0016-7037(88)90132-9
	KY07-04 PC-01	31.6392	128.944	758	Mg/Ca (G.ruber, 250-355 μm)	8	N. dutertrei	400, ΔR = 29 ± 18	- 296 ± 35	60	Kubota et al. (2010), doi: 10.1029/2009PA001891	Annual (wt. toward summer)	Hastings et al. (2001), Bibcode: 2001AGUFMPP12B..10H
	A7	27.82	126.978	1264	Mg/Ca (G.ruber, 250-355 μm)	6	N. dutertrei	700 for Holocene	- 119 ± 31	130	Sun et al. (2005), doi: 10.1029/2004PA001061	Annual (wt. toward summer)	Hastings et al. (2001), Bibcode: 2001AGUFMPP12B..10H
7	38002	37.99	122.5	49	UK37'	5	Mixed benthic foraminifera	400	426 ± 50	20	Zhang et al. (2019), doi: 10.1016/j.epsl.2018.10.018	Annual (wt. toward winter)	Prahl et al. (1988), doi: 10.1016/0016-7037(88)90132-9
8	C0011	32.83	136.88	4050	UK37'	NA	Alignment with physical paramters onboard			400	Jonas et al. (2017), doi: 10.1016/j.dsr.2017.04.018	Annual (wt. toward summer)	Müller et al. (1998), doi: 10.1016/S0016-7037(98)00097-0
9	KR02-06 St. A GC	36.0333	141.783	2224	UK37'	11	G. inflata and N. dutertrei	400	-24 ± 50	60	Isono et al. (2009), doi: 10.1130/G25667A.1	Annual	Prahl et al. (1988), doi: 10.1016/0016-7037(88)90132-9
10	Station 5	40	165.07	5498	UK37'	4	bulk organic	695	-77 ± 38	700	Harada et al. (2004), doi: 10.1029/2004GC000740	Annual (wt. toward summer)	Prahl et al. (1988), doi: 10.1016/0016-7037(88)90132-9
11	EW0408-85JC	59.56	-144.15	682	UK37'	14	G. bulloides+N. pachyderma	400, ΔR = 470±80	289 ± 20	300	Praetorius et al. (2015), doi: 10.1038/nature15753	Annual (wt. toward summer)	Prahl et al. (1988), doi: 10.1016/0016-7037(88)90132-9
12	JT96-06 PC	48.9111	-126.89	920	UK37'	2	N. dutertrei /G. bulloides	800, ΔR = 200	152 ± 50	500	Kienast et al. (2001) doi: 2000GL012543; McKay et al. (2004), doi: 10.1016/j.quascirev.2003.07.004	Annual	Müller et al. (1998), doi: 10.1016/S0016-7037(98)00097-0
13	ODP1019	41.682	-124.93	989	UK37'	6	benthic foraminifera+mixed planktonic	1750 for benthic, 800 for planktonic	292 ± 50	140	Barron et al. (2003), doi: 10.1029/2002PA000768	Annual	Prahl et al. (1988), doi: 10.1016/0016-7037(88)90132-9
14	ODP1017	34.53	-121.107	955	UK37'	2	G. bulloides+N. pachyderma	400, ΔR = 233±60	147 ± 35	350	H endy et al. (2004), doi: 10.1029/2003PA000965; Seki et al. (2002), doi: 10.1029/2002GL015200	Annual	Prahl et al. (1988), doi: 10.1016/0016-7037(88)90132-9
15	ODP893	34.2875	-120.036	576	UK37'	19	N. pachyderma and G. bulloides	400, ΔR = 223±60	197 ± 30	800	Neder bragt et al. (2008), doi: 10.1029/2007PA001501; Herbert, et al. (2001), doi: 10.1126/science.1059209	Annual	Prahl et al. (1988), doi: 10.1016/0016-7037(88)90132-9
16	ODP1202	24.804	122.5	1274	UK37'	8	Mixed planktonic	400	-174 ± 59	40	Ruan et al. (2015), doi: 10.1016/j.palaeo.2015.03.007	Annual	Müller et al. (1998), doi: 10.1016/S0016-7037(98)00097-0
17	MD98-2188	14.82	123.49	730	Mg/Ca (G.ruber s.s., 250-350 μm)	5	Globigerinoides spp. and Orbulina universa	400	-215 ± 50	65	Dang et al. (2012), doi: 10.1029/2011GL050154	Annual	Anand et al. (2003), doi: 10.1029/2002PA000846
18	MD06-3075	6.47617	125.832	1878	UK37'	10	G. ruber/Globigerinoides ruber, Globigerinoides sacculifer, and Pulleniatina obliquiloculata	480	-195 ± 70	150	Fraser et al. (2014), doi: 10.1002/2013PA002599	Annual	Sonzogni et al. (1997), doi: 10.1006/qres.1997.1885
19	MD98-2181	6.3	125.8	2114	Mg/Ca (G.ruber w., >250 μm)	10	G. sacculifer/G. ruber	400, ΔR = 85±70	-195 ± 70	50	Stott et al. (2007), doi: 10.1029/2006PA001379	Annual (wt. toward summer)	Nürnberg et al. (1996), doi: 10.1016/0016-7037(95)00446-7
20	MD01-2386	1.13	129.793	2816	Mg/Ca (G.ruber s.s., 250-350 μm)	6	G. ruber	400, ΔR = 40 ± 23	-140 ± 42	100	Jian et al. (2020), doi: 10.1073/pnas.1915510117	Annual	Hollstein et al. (2017), doi: 10.1002/2017PA003122
21	RR1313-23PC	-4.4939	145.67	712	Mg/Ca (G.ruber w., 250-300 μm)	8	G. sacculifer and G. ruber	405	-112 ± 17	150	Moffa-Sanchez et al. (2019), doi: 10.1029/2018PA003455	Annual	Anand et al. (2003), doi: 10.1029/2002PA000846
	MD05-2920	-2.81	144.5	1843	Mg/Ca (G.ruber, 250-355 μm)	4	G. ruber	400, ΔR = 70 ± 60	-86 ± 60	475	Tachikawa et al. (2014), doi: 10.1016/j.quascirev.2013.12.018	Annual	Anand et al. (2003), doi: 10.1029/2002PA000846
	GIK18540-3	-6.8734	119.583	1189	Mg/Ca (G.ruber w. s.s, 250-315 μm)	3	Mixed planktonic foraminifera	200	-64 ± 70	350	Schröder et al. (2018), doi: 10.1029/2018PA003323	Annual	Anand et al. (2003), doi: 10.1029/2002PA000846
	3cBX	8.02	139.64	2829	Mg/Ca (G.ruber, 355-425 μm)	2	G. sacculifer	400, ΔR = 160 ± 150	-140 ± 42	850	Sagawa et al. (2012), doi: 10.1016/j.palaeo.2012.06.002	Annual	Sagawa et al. (2012), doi: 10.1016/j.palaeo.2012.06.002
	MD97-2138	1.25	146.14	1960	Mg/Ca (G.ruber s.s., 250-300 μm), UK37'	2	G. ruber		-96 ± 13	850	de Garidel-Thoron et al. (2007), doi: 10.1029/2006PA001269	Mg/Ca, Annual, Uk', Annual (wt. toward summer)	de Garidel-Thoron et al. (2005), doi: 10.1038/nature03189; Sonzogni et al. (1997), doi: 10.1006/qres.1997.1885
	MD06-3067	6.5333	126.5	1575	Mg/Ca (G.ruber, 250-315 μm)	3	G. ruber/G. sacculifer	480	-140 ± 42	450	Bolliet et al. (2011), doi: 10.1029/2010pa001966	Annual	Anand et al. (2003), doi: 10.1029/2002PA000846
	GeoB17426-3	-2.19	150.86	1368	Mg/Ca (G.ruber, 250-355 μm)	4	mixed G. ruber, Globigerinoides elongatus, and Trilobatus sacculifer	400, ΔR = 141 ± 131	216 ± 50	2000	Hollstein et al. (2020), doi: 10.1029/2019PA003832	Annual	Anand et al. (2003), doi: 10.1029/2002PA000846
	ODP806	0.32	159.36	2520	G. ruber Mg/Ca		G. ruber			1200	Lea et al. (2000), doi: 10.1126/science.289.5485.1719	Annual	Lea et al. (2000), doi:10.1126/science.289.5485.1719
	MD97-2140	2.03	141.46	2547	G. ruber Mg/Ca		G. ruber			3000	de Garidel-Thoron et al. (2005), doi: 10.1038/nature03189	Annual	Rosenthal & Lohmann (2002), doi: 1029/2001PA000749
	GIK18519-2	-0.57215	118.114	1658	Mg/Ca (G.ruber w. s.s, 250-315 μm)	3	Mixed planktonic foraminifera	200	-64 ± 70	275	Schröder et al. (2018), doi: 10.1029/2018PA003323	Annual	Anand et al. (2003), doi: 10.1029/2002PA000846
	MD98-2170	-10.592	125.388	832	Mg/Ca (G.ruber w., 250-350 μm)	2	G. sacculifer/G. ruber	600	42 ± 78	350	Stott et al. (2007), doi: 10.1126/science.1143791	Annual (wt. toward summer)	Nürnberg et al. (1996), doi: 10.1016/0016-7037(95)00446-7
	MD98-2165	-9.7	118.3	2100	Mg/Ca (G.ruber w., 250–315 μm)	9	G. ruber	400	-69 ± 30	220	Levi et al. (2007), doi: 10.1029/2006GC001514	Annual	Dekens et al. (2002), doi: 10.1029/2001GC000200
	GIK18515-3	-3.62985	119.36	688	Mg/Ca (G.ruber w. s.s, 250-315 μm)	6	mixed planktonicforam or wood	474	-64 ± 70	125	Schröder et al. (2018), doi: 10.1029/2018PA003323	Annual	Anand et al. (2003), doi: 10.1029/2002PA000846
	MD01-2390	6.6	113.4	1545	Mg/Ca (G.ruber s.s., 250-350 μm)	3	G. sacculifer	400	-143 ± 20	200	Steinke et al. (2008), doi: 10.1016/j.quascirev.2007.12.003	Annual (wt. toward summer)	Dekens et al. (2002), doi: 10.1029/2001GC000200
	GIK18522-3	1.40177	119.08	975	Mg/Ca (G.ruber w. s.s, 250-315 μm)	3	G. ruber and T. sacculife	200	-64 ± 70	220	Schröder et al. (2018), doi: 10.1029/2018PA003323	Annual	Anand et al. (2003), doi: 10.1029/2002PA000846
	GeoB10069-3	-9.59483	120.917	1250	Mg/Ca (G.ruber, 215-300 μm)	10	planktic foraminifer	400	42 ± 78	85	Gibbons et al. (2014), doi: 10.1016/j.epsl.2013.11.032	Annual	Anand et al. (2003), doi: 10.1029/2002PA000846
	GIK18526-3	-3.61458	118.167	1524	Mg/Ca (G.ruber w. s.s, 250-315 μm)	5	Mixed planktonic foraminifera	200	-64 ± 70	150	Schröder et al. (2018), doi: 10.1029/2018PA003323	Annual	Anand et al. (2003), doi: 10.1029/2002PA000846
	BJ8 70GGC	-3.6	119.4	482	Mg/Ca (G.ruber s.s., 212–300 μm)	8	G. ruber and G. sacculifer	500	-64 ± 70	120	Linsley et al. (2010), doi: 10.1038/NGEO920	Annual	Anand et al. (2003), doi: 10.1029/2002PA000846
	MD01-2378	-13.1	121.8	1783	Mg/Ca (G.ruber w. s.s, 250-315 μm)	10	G. ruber	300	-69 ± 30	130	Xu et al. (2008), doi: 10.1016/j.epsl.2008.06.029	Annual	Anand et al. (2003), doi: 10.1029/2002PA000846
	MD98-2176	-5	133.4	2382	Mg/Ca (G.ruber w., 250-350 μm)	5	G. sacculifer/G. ruber	600	-109 ± 40	50	Stott et al. (2007), doi: 10.1126/science.1143791	Annual (wt. toward summer)	Nürnberg et al. (1996), doi: 10.1016/0016-7037(95)00446-7
	BJ8 13GGC	-7.4	115.2	594	Mg/Ca (G.ruber s.s., 212–300 μm)	5	G. ruber and G. sacculifer	400	-64 ± 70	45	Linsley et al. (2010), doi: 10.1038/NGEO920	Annual	Anand et al. (2003), doi: 10.1029/2002PA000846

## Sheet: SST stack 
	Result shown in Fig.2b			Result shown in Fig.2c
Age (yr BP)	stacked SST anomaly	standard deviation		stacked SST anomaly	standard deviation
12.5	NaN	NaN		NaN	NaN
137.5	NaN	NaN		NaN	NaN
262.5	NaN	NaN		NaN	NaN
387.5	NaN	NaN		NaN	NaN
512.5	0.372783	0.493391		NaN	NaN
637.5	0.213225	0.467049		NaN	NaN
762.5	0.346157	0.56875		NaN	NaN
887.5	0.309072	0.498032		NaN	NaN
1012.5	-0.188266	0.535916		0.32791	0.338327
1137.5	-0.0806117	0.539041		0.136358	0.32231
1262.5	-0.067048	0.506027		0.00547159	0.284562
1387.5	-0.686362	0.54208		0.00680861	0.278361
1512.5	-0.466787	0.56015		-0.025906	0.311007
1637.5	-0.658292	0.571933		-0.155251	0.311304
1762.5	-0.376945	0.509126		-0.125671	0.33626
1887.5	-0.0987326	0.577493		-0.108598	0.313449
2012.5	-0.0538531	0.660094		-0.0723428	0.352465
2137.5	0.287516	0.608476		0.045546	0.382053
2262.5	0.387963	0.708614		0.094342	0.38579
2387.5	0.244873	0.674583		0.0792354	0.362796
2512.5	0.0235121	0.578944		0.0459342	0.380885
2637.5	0.0831067	0.654043		0.0300902	0.381065
2762.5	0.234717	0.611095		0.0235147	0.405699
2887.5	0.172298	0.614811		-0.00561089	0.392604
3012.5	0.162158	0.577043		0.0276048	0.375565
3137.5	0.113453	0.627904		0.160591	0.413637
3262.5	0.0473216	0.587593		0.167949	0.405092
3387.5	0.131549	0.591708		0.123665	0.392275
3512.5	0.0691292	0.579449		0.171415	0.385816
3637.5	0.099638	0.571026		0.157705	0.376486
3762.5	0.0808633	0.58375		0.232116	0.379053
3887.5	-0.0209412	0.585028		0.273676	0.386001
4012.5	-0.254414	0.62704		0.239093	0.351314
4137.5	-0.351807	0.590581		0.207327	0.379404
4262.5	-0.367039	0.558569		0.224788	0.395348
4387.5	-0.409645	0.578153		0.249149	0.425846
4512.5	-0.317687	0.585594		0.196366	0.405064
4637.5	-0.31047	0.544257		0.199992	0.421297
4762.5	-0.264556	0.583798		0.236603	0.437015
4887.5	-0.245927	0.602744		0.291335	0.423032
5012.5	-0.236323	0.584113		0.282122	0.413701
5137.5	-0.185282	0.606115		0.384582	0.421095
5262.5	-0.167199	0.591407		0.402623	0.411696
5387.5	-0.154413	0.615689		0.430786	0.409896
5512.5	-0.220862	0.650141		0.385963	0.421765
5637.5	-0.266172	0.598269		0.390713	0.414095
5762.5	-0.263675	0.628659		0.392581	0.410046
5887.5	-0.3629	0.61936		0.346748	0.422713
6012.5	-0.439216	0.620209		0.335385	0.413349
6137.5	-0.486563	0.650113		0.337134	0.411696
6262.5	-0.540037	0.576696		0.298468	0.414802
6387.5	-0.640377	0.642578		0.312935	0.40169
6512.5	-0.731354	0.611856		0.302267	0.418342
6637.5	-0.770865	0.638213		0.304557	0.432006
6762.5	-0.730099	0.618596		0.351978	0.39233
6887.5	-0.911273	0.623772		0.297507	0.428226
7012.5	-0.902672	0.620914		0.298131	0.396059
7137.5	-0.980022	0.663109		0.334428	0.452968
7262.5	-0.922843	0.580417		0.318767	0.414367
7387.5	-0.990853	0.665158		0.232501	0.42391
7512.5	-0.780874	0.661152		0.283625	0.396118
7637.5	-0.787581	0.693797		0.193911	0.393593
7762.5	-0.713326	0.725248		0.215173	0.396729
7887.5	-0.77564	0.698378		0.188036	0.408445
8012.5	-0.813089	0.637206		0.285306	0.454261
8137.5	-0.819968	0.657509		0.206319	0.442525
8262.5	-0.872848	0.682548		0.224282	0.458428
8387.5	-0.959331	0.727135		0.234544	0.455031
8512.5	-0.867662	0.725545		0.212845	0.471155
8637.5	-0.899204	0.69795		0.155971	0.445099
8762.5	-0.994582	0.70919		0.182043	0.448246
8887.5	-0.932058	0.779884		0.243541	0.443637
9012.5	-1.17485	0.687572		0.191265	0.432289
9137.5	-1.20514	0.69024		0.123111	0.479891
9262.5	-1.23851	0.713896		0.104004	0.453449
9387.5	-1.33387	0.650457		0.118893	0.421476
9512.5	-1.44309	0.696351		0.0822027	0.394625
9637.5	-1.42311	0.625149		0.104283	0.412497
9762.5	-1.56973	0.704307		0.0397154	0.440505
9887.5	-1.66046	0.698995		0.00453605	0.421412
10012.5	-1.67713	0.667933		0.0137715	0.412489

## Sheet: Oki02
Depth [cm]	Material	Conventional 14C age [yr]	14C age error [yr]	Calibrated age [yr BP]	Calibrated age range [yr BP]		Depth [cm]	Age [yr BP]	UK'37	SST estimate (°C): UK'37=0.034*SST(°C)+0.039 b	SST (°C) c
1	Mixed planktonic	100.6±0.3 pMC a		-60			2	-2.40385	0.954167	26.9167	28.8259
53	Mixed planktonic	3150	30	2935	2756-3127		4	112.788	0.959424	27.0713	29.122
105	Mixed planktonic	4920	30	5186	4968-5394		6	227.981	0.945185	26.6525	28.3255
135	Mixed planktonic	5830	30	6187	5991-6349		8	343.173	0.932466	26.2784	27.6182
163	Mixed planktonic	7200	40	7614	7450-7781		10	458.365	0.935403	26.3648	27.7952
189	Mixed planktonic	8300	30	8819	8601-9001		12	573.558	0.943144	26.5925	28.2151
213	Mixed planktonic	9230	40	10008	9769-10202		14	688.75	0.926066	26.0902	27.2673
249	Mixed planktonic	10560	40	11867	11604-12155		16	803.942	0.948913	26.7621	28.5868
373	Mixed planktonic	14290	50	16631	16351-16910		18	919.135	0.939836	26.4952	28.0393
489	Mixed planktonic	16530	60	19201	18924-19470		20	1034.33	0.939306	26.4796	27.9892
							22	1149.52	0.921601	25.9589	27.0779
a pMC: percent modern carbon.							24	1264.71	0.941896	26.5558	28.2174
b Prahl et al. (1988):							26	1379.9	0.917667	25.8431	26.8763
c Tierney and Tingkey (2018)							28	1495.1	0.930556	26.2222	27.5257
							30	1610.29	0.939605	26.4884	27.9831
							32	1725.48	0.941964	26.5578	28.1582
							34	1840.67	0.948351	26.7456	28.4348
							36	1955.87	0.942598	26.5764	28.2044
							38	2071.06	0.857283	24.0672	24.1395
							40	2186.25	0.935622	26.3712	27.8029
							42	2301.44	0.932398	26.2764	27.6019
							44	2416.63	0.917695	25.844	26.8089
							46	2531.83	0.915044	25.766	26.6879
							48	2647.02	0.926335	26.0981	27.2878
							50	2762.21	0.943358	26.5988	28.2308
							52	2877.4	0.934354	26.334	27.7006
							54	2978.29	0.91186	25.6723	26.5545
							56	3064.87	0.918138	25.857	26.8424
							58	3151.44	0.919162	25.8871	26.887
							60	3238.02	0.935743	26.3748	27.7871
							62	3324.6	0.918836	25.8775	26.8827
							64	3411.17	0.921005	25.9413	27.0346
							66	3497.75	0.883898	24.8499	25.2109
							68	3584.33	0.920696	25.9322	27.0247
							70	3670.9	0.925578	26.0758	27.2607
							72	3757.48	0.911337	25.657	26.4934
							74	3844.06	0.908865	25.5843	26.3778
							76	3930.63	0.915464	25.7784	26.6878
							78	4017.21	0.908633	25.5774	26.3623
							80	4103.79	0.917469	25.8373	26.7647
							82	4190.37	0.922645	25.9896	27.1009
							84	4276.94	0.930023	26.2065	27.4944
							86	4363.52	0.907254	25.5369	26.2988
							88	4450.1	0.921756	25.9634	27.0433
							90	4536.67	0.899958	25.3223	25.9521
							92	4623.25	0.933333	26.3039	27.6653
							94	4709.83	0.899839	25.3188	25.9737
							96	4796.4	0.914089	25.7379	26.6248
							98	4882.98	0.90736	25.54	26.2898
							100	4969.56	0.912898	25.7029	26.6105
							102	5056.13	0.924147	26.0337	27.1586
							104	5142.71	0.91019	25.6232	26.4276
							106	5219.37	0.913669	25.7256	26.6323
							108	5286.1	0.903226	25.4184	26.0583
							110	5352.83	0.911417	25.6593	26.4674
							112	5419.57	0.921131	25.945	26.986
							114	5486.3	0.917496	25.8381	26.782
							116	5553.03	0.917526	25.839	26.8282
							118	5619.77	0.905892	25.4968	26.2561
							120	5686.5	0.918338	25.8629	26.842
							122	5753.23	0.905299	25.4794	26.1779
							124	5819.97	0.903153	25.4163	26.1198
							126	5886.7	0.922749	25.9926	27.1119
							128	5953.43	0.929174	26.1816	27.4484
							130	6020.17	0.906406	25.5119	26.2182
							132	6086.9	0.911917	25.674	26.5301
							134	6153.63	0.912172	25.6815	26.5526
							136	6237.96	0.912037	25.6776	26.5471
							138	6339.89	0.903458	25.4252	26.0929
							140	6441.82	0.908629	25.5773	26.3698
							142	6543.75	0.917615	25.8416	26.8732
							144	6645.68	0.92126	25.9488	27.0039
							146	6747.61	0.929236	26.1834	27.4176
							148	6849.54	0.908163	25.5636	26.3116
							150	6951.46	0.887382	24.9524	25.3482
							152	7053.39	0.873188	24.535	24.7854
							154	7155.32	0.892025	25.089	25.5635
							156	7257.25	0.908322	25.5683	26.3404
							158	7359.18	0.904934	25.4686	26.168
							160	7461.11	0.908243	25.566	26.3347
							162	7563.04	0.907635	25.5481	26.338
							164	7660.35	0.901153	25.3574	26.0121
							166	7753.04	0.887608	24.9591	25.4048
							168	7845.73	0.902326	25.3919	26.0367
							170	7938.42	0.883231	24.8303	25.1805
							172	8031.12	0.901036	25.354	26.0114
							174	8123.81	0.878676	24.6964	24.9987
							178	8309.19	0.947329	26.7156	28.425
							182	8494.58	0.890833	25.0539	25.5312
							186	8679.96	0.902729	25.4038	26.1039
							190	8868.54	0.881462	24.7783	25.1115
							194	9066.71	0.831924	23.3213	23.2211
							198	9264.88	0.841669	23.6079	23.5763
							202	9463.04	0.880576	24.7522	25.1113
							206	9661.21	0.850489	23.8673	23.8744
							210	9859.38	0.867127	24.3567	24.5283
							214	10059.6	0.835281	23.42	23.318
							218	10266.2	0.869424	24.4242	24.6013
							222	10472.8	0.836303	23.4501	23.3641
							226	10679.3	0.846737	23.757	23.744
							228	10782.6	0.873813	24.5533	24.8231
							230	10885.9	0.825705	23.1384	23.0253
							232	10989.1	0.834467	23.3961	23.3242
							234	11092.4	0.803242	22.4777	22.2942
							238	11299	0.819539	22.957	22.8508
							242	11505.5	0.84146	23.6018	23.5235
							246	11712.1	0.802157	22.4458	22.2631
							250	11905.4	0.795491	22.2497	22.0118
							254	12059.1	0.837364	23.4813	23.4376
							258	12212.8	0.834523	23.3977	23.3373
							262	12366.5	0.794569	22.2226	22.0237
							266	12520.1	0.834369	23.3932	23.303
							270	12673.8	0.862705	24.2266	24.3571
							274	12827.5	0.846387	23.7467	23.7296
							278	12981.2	0.873522	24.5448	24.7802
							282	13134.8	0.861958	24.2047	24.3183
							286	13288.5	0.850831	23.8774	23.9196
							290	13442.2	0.82554	23.1335	23.0262
							294	13595.9	0.869101	24.4147	24.5846
							298	13749.5	0.868574	24.3992	24.5994
							302	13903.2	0.880934	24.7628	25.1025
							306	14056.9	0.882398	24.8058	25.1387
							310	14210.6	0.893268	25.1255	25.6284
							314	14364.3	0.827898	23.2029	23.1083
							318	14517.9	0.89158	25.0759	25.5548
							322	14671.6	0.824678	23.1082	22.9894
							326	14825.3	0.855197	24.0058	24.0528
							330	14979	0.849482	23.8377	23.8452
							334	15132.6	0.819006	22.9414	22.7992
							338	15286.3	0.820336	22.9805	22.8482
							342	15440	0.832281	23.3318	23.2207
							346	15593.7	0.853949	23.9691	24.0437
							350	15747.4	0.856705	24.0501	24.1311
							354	15901	0.802642	22.4601	22.2791
							358	16054.7	0.832842	23.3483	23.2699
							362	16208.4	0.810087	22.679	22.5018
							366	16362.1	0.855766	24.0225	24.0817
							370	16515.7	0.838366	23.5108	23.4305
							374	16653.2	0.8223	23.0382	22.8912
							378	16741.8	0.867659	24.3723	24.547
							382	16830.4	0.809992	22.6762	22.4994
							386	16919	0.858116	24.0916	24.1952
							390	17007.6	0.832422	23.3359	23.2216
							394	17096.3	0.832231	23.3303	23.2439
							398	17184.9	0.837984	23.4995	23.4229
							402	17273.5	0.828325	23.2154	23.0996
							406	17362.1	0.858706	24.109	24.2198
							410	17450.7	0.776923	21.7036	21.4721
							414	17539.4	0.856986	24.0584	24.1279
							418	17628	0.817086	22.8849	22.7207
							422	17716.6	0.801454	22.4251	22.2378
							426	17805.2	0.763738	21.3158	21.0732
							430	17893.8	0.779611	21.7827	21.5514
							434	17982.5	0.779123	21.7683	21.5606
							438	18071.1	0.806436	22.5716	22.3779
							442	18159.7	0.828446	23.219	23.1097
							446	18248.3	0.753278	21.0082	20.7543
							450	18336.9	0.801765	22.4343	22.2428
							454	18425.6	0.812477	22.7493	22.5691
							458	18514.2	0.812676	22.7552	22.6127
							462	18602.8	0.815081	22.8259	22.6536
							466	18691.4	0.823339	23.0688	22.9304
							470	18780.1	0.848721	23.8153	23.8294
							474	18868.7	0.833706	23.3737	23.3381
							478	18957.3	0.770611	21.518	21.3032
							482	19045.9	0.811704	22.7266	22.5636
							486	19134.5	0.779001	21.7647	21.5415
							490	19223.2	0.810032	22.6774	22.5041
							494	19311.8	0.799699	22.3735	22.1996

## Sheet: OKI-151
Depth [cm]	Material	Conventional 14C age [yr]	14C age error [yr]	Calibrated age [yr BP]	Calibrated age range [yr BP]		Depth [cm]	Age [yr BP]	UK'37	SST estimate (°C): UK'37=0.034*SST(°C)+0.039 a	SST (°C) b
30	G. ruber	1610	30	1126	969-1271		16	570.2	0.947752	26.728	28.4985
60	G. ruber	3480	30	3332	3156-3489		18	649.6	0.928076	26.1493	27.3925
90	G. ruber	3940	30	3909	3710-4092		24	887.8	0.935702	26.3736	27.7898
120	G. ruber	4860	30	5102	4897-5289		28	1046.6	0.890278	25.0376	25.4998
150	G. ruber	5610	30	5938	5745-6121		30	1126	0.937253	26.4192	27.87
180	G. ruber	6420	30	6816	6636-6997		36	1567.2	0.875203	24.5942	24.845
240	G. ruber	7230	30	7629	7481-7783		40	1861.33	0.902498	25.397	26.017
270	G. ruber	8210	30	8678	8485-8908		44	2155.47	0.954035	26.9128	28.8116
300	G. ruber	8920	30	9553	9407-9741		48	2449.6	0.934373	26.3345	27.6939
330	G. ruber	9230	30	9997	9781-10179		52	2743.73	0.916227	25.8008	26.7
360	G. ruber	9860	40	10859	10635-11089		56	3037.87	0.934438	26.3364	27.7385
420	G. ruber	11680	40	13122	12949-13293		60	3332	0.926893	26.1145	27.3536
							64	3408.93	0.916295	25.8028	26.7701
							68	3485.87	0.935998	26.3823	27.7908
a Prahl et al. (1988):							76	3639.73	0.946616	26.6946	28.3993
b Tierney and Tingkey (2018)							80	3716.67	0.943597	26.6058	28.243
							88	3870.53	0.923918	26.027	27.1601
							92	3988.53	0.917873	25.8492	26.8336
							96	4147.6	0.911834	25.6716	26.545
							100	4306.67	0.892159	25.0929	25.6014
							104	4465.73	0.939136	26.4746	28.0161
							108	4624.8	0.916428	25.8067	26.705
							112	4783.87	0.933112	26.2974	27.6467
							120	5102	0.937691	26.4321	27.9144
							124	5213.47	0.907408	25.5414	26.2908
							128	5324.93	0.933173	26.2992	27.6577
							132	5436.4	0.949846	26.7896	28.5552
							136	5547.87	0.936226	26.389	27.8495
							140	5659.33	0.908968	25.5873	26.3952
							144	5770.8	0.889292	25.0086	25.4315
							148	5882.27	0.922629	25.9891	27.0953
							152	5996.53	0.924156	26.034	27.1684
							156	6113.6	0.934774	26.3463	27.7701
							160	6230.67	0.898428	25.2773	25.8452
							164	6347.73	0.927223	26.1242	27.2775
							172	6581.87	0.883319	24.8329	25.1819
							176	6698.93	0.899996	25.3234	25.9687
							180	6816	0.927274	26.1257	27.3498
							184	6870.2	0.906075	25.5022	26.2441
							188	6924.4	0.875781	24.6112	24.8968
							192	6978.6	0.839431	23.5421	23.4672
							204	7141.2	0.834906	23.409	23.3415
							210	7222.5	0.821282	23.0083	22.8739
							214	7276.7	0.842495	23.6322	23.588
							218	7330.9	0.854619	23.9888	24.0416
							222	7385.1	0.848567	23.8108	23.841
							226	7439.3	0.921283	25.9495	27.0248
							230	7493.5	0.916744	25.816	26.7895
							234	7547.7	0.912208	25.6826	26.5279
							242	7698.93	0.933435	26.3069	27.6706
							248	7908.73	0.933455	26.3075	27.6261
							252	8048.6	0.918315	25.8622	26.7984
							256	8188.47	0.919845	25.9072	26.9628
							264	8468.2	0.916846	25.819	26.7865
							268	8608.07	0.900196	25.3293	25.9304
							276	8853	0.930517	26.2211	27.5887
							280	8969.67	0.894175	25.1522	25.6607
							284	9086.33	0.8851	24.8853	25.2805
							288	9203	0.909349	25.5985	26.3727
							300	9553	0.885151	24.8868	25.2835
							304	9612.2	0.859403	24.1295	24.2186
							312	9730.6	0.853358	23.9517	24.0177
							316	9789.8	0.883662	24.843	25.2488
							320	9849	0.891241	25.0659	25.5484
							324	9908.2	0.907911	25.5562	26.3396
							328	9967.4	0.888228	24.9773	25.4044
							332	10054.5	0.897323	25.2448	25.8207
							336	10169.4	0.871582	24.4877	24.7067
							340	10284.3	0.874625	24.5772	24.8369
							348	10514.2	0.864041	24.2659	24.4273
							352	10629.1	0.897378	25.2464	25.8238
							356	10744.1	0.867094	24.3557	24.5187
							364	11009.9	0.900448	25.3367	25.9206
							368	11160.7	0.898948	25.2926	25.9239
							372	11311.6	0.835341	23.4218	23.3544
							376	11462.5	0.852022	23.9124	23.9361
							380	11613.3	0.892941	25.1159	25.6003
							384	11764.2	0.849026	23.8243	23.8466
							388	11915.1	0.768756	21.4634	21.2264
							396	12216.8	0.914218	25.7417	26.6439
							404	12518.5	0.721866	20.0843	19.8113
							408	12669.4	0.85822	24.0947	24.1709
							412	12820.3	0.814305	22.8031	22.6228
							416	12971.1	0.823414	23.071	22.9255
							420	13122	0.877964	24.6754	24.9485

## Sheet: DGKS9604
Depth [cm]	Material	Conventional 14C age [yr]	14C age error [yr]	Calibrated age [yr BP]	Calibrated age range [yr BP]		Depth [cm]	Age [yr BP]	UK'37	SST estimate (°C): UK'37=0.033*SST(°C)+0.044 a	SST estimate (°C): UK'37=0.034*SST(°C)+0.039 b	SST (°C) c
41	N. dutertrei	2230	30	1796	1624-1970		0.5	-23.5366	0.90959	26.23	25.6056	26.4346
71	N. dutertrei	3670	35	3557	3377-3742		2.5	66.3171	0.91553	26.41	25.7803	26.7478
121	N. dutertrei	5430	40	5737	5573-5906		4.5	156.171	0.9152	26.4	25.7706	26.6662
221	N. dutertrei	10900	60	12363	12081-12601		6.5	246.024	0.91619	26.43	25.7997	26.7224
323	N. dutertrei	14100	80	16367	16058-16687		8.5	335.878	0.9251	26.7	26.0618	27.2351
421	N. dutertrei	18550	95	21697	21339-22033		10.5	425.732	0.9119	26.3	25.6735	26.5039
							12.5	515.585	0.90926	26.22	25.5959	26.3711
							14.5	605.439	0.9053	26.1	25.4794	26.169
							16.5	695.293	0.91421	26.37	25.7415	26.6059
a Müller et al. (1998):							18.5	785.146	0.91949	26.53	25.8968	26.897
b Prahl et al. (1988):							20.5	875	0.8888	25.6	24.9941	25.4473
c Tierney and Tingkey (2018)							22.5	964.854	0.89012	25.64	25.0329	25.4685
							24.5	1054.71	0.90167	25.99	25.3726	26.0225
							26.5	1144.56	0.90266	26.02	25.4018	26.0683
							28.5	1234.41	0.8921	25.7	25.0912	25.5836
							30.5	1324.27	0.89144	25.68	25.0718	25.5496
							32.5	1414.12	0.90629	26.13	25.5085	26.2741
							34.5	1503.98	0.9086	26.2	25.5765	26.3993
							36.5	1593.83	0.90959	26.23	25.6056	26.4155
							38.5	1683.68	0.89804	25.88	25.2659	25.845
							40.5	1773.54	0.90167	25.99	25.3726	26.0724
							42.5	1884.05	0.89969	25.93	25.3144	25.9636
							44.5	2001.45	0.91982	26.54	25.9065	26.9638
							46.5	2118.85	0.90398	26.06	25.4406	26.1462
							48.5	2236.25	0.94589	27.33	26.6732	28.3713
							50.5	2353.65	0.89837	25.89	25.2756	25.858
							52.5	2471.05	0.90299	26.03	25.4115	26.1108
							54.5	2588.45	0.88088	25.36	24.7612	25.0929
							56.5	2705.85	0.89474	25.78	25.1688	25.7157
							58.5	2823.25	0.91256	26.32	25.6929	26.5836
							60.5	2940.65	0.9086	26.2	25.5765	26.3996
							62.5	3058.05	0.90101	25.97	25.3532	25.9775
							64.5	3175.45	0.90167	25.99	25.3726	26.0769
							66.5	3292.85	0.90629	26.13	25.5085	26.2433
							68.5	3410.25	0.89342	25.74	25.13	25.6221
							70.5	3527.65	0.90068	25.96	25.3435	26.0185
							72.5	3622.4	0.89441	25.77	25.1591	25.6649
							74.5	3709.6	0.90233	26.01	25.3921	26.0494
							76.5	3796.8	0.90167	25.99	25.3726	26.0266
							78.5	3884	0.89639	25.83	25.2174	25.7482
							80.5	3971.2	0.89639	25.83	25.2174	25.7743
							82.5	4058.4	0.90134	25.98	25.3629	26.0077
							84.5	4145.6	0.89144	25.68	25.0718	25.5155
							86.5	4232.8	0.8921	25.7	25.0912	25.5678
							88.5	4320	0.89309	25.73	25.1203	25.6105
							90.5	4407.2	0.90002	25.94	25.3241	25.9419
							92.5	4494.4	0.89738	25.86	25.2465	25.8134
							94.5	4581.6	0.90134	25.98	25.3629	26.01
							96.5	4668.8	0.8954	25.8	25.1882	25.7396
							98.5	4756	0.89012	25.64	25.0329	25.4967
							101	4865	0.89573	25.81	25.1979	25.7577
							105	5039.4	0.89804	25.88	25.2659	25.8454
							109	5213.8	0.89606	25.82	25.2076	25.7614
							113	5388.2	0.8987	25.9	25.2853	25.8872
							117	5562.6	0.88253	25.41	24.8097	25.1701
							121	5737	0.89936	25.92	25.3047	25.8886
							125	6002.04	0.89045	25.65	25.0426	25.4676
							129	6267.08	0.88451	25.47	24.8679	25.3062
							133	6532.12	0.88979	25.63	25.0232	25.4838
							137	6797.16	0.89144	25.68	25.0718	25.5097
							141	7062.2	0.89441	25.77	25.1591	25.6605
							145	7327.24	0.89408	25.76	25.1494	25.6414
							153	7857.32	0.9086	26.2	25.5765	26.3706
							157	8122.36	0.87593	25.21	24.6156	24.9128
							161	8387.4	0.88352	25.44	24.8388	25.2121
							169	8917.48	0.91058	26.26	25.6347	26.4747
							173	9182.52	0.86438	24.86	24.2759	24.3913
							177	9447.56	0.85382	24.54	23.9653	24.0316
							181	9712.6	0.84788	24.36	23.7906	23.8103
							185	9977.64	0.8723	25.1	24.5088	24.7347
							189	10242.7	0.83798	24.06	23.4994	23.4532
							197	10772.8	0.84062	24.14	23.5771	23.5606
							201	11037.8	0.83897	24.09	23.5285	23.4774
							205	11302.8	0.8261	23.7	23.15	23.0384
							209	11567.9	0.82016	23.52	22.9753	22.8333
							213	11832.9	0.80333	23.01	22.4803	22.2684
							217	12098	0.8129	23.3	22.7618	22.6202
							221	12363	0.80465	23.05	22.5191	22.3478
							225	12520	0.80927	23.19	22.655	22.469
							229	12677	0.85679	24.63	24.0526	24.1218
							233	12834.1	0.82544	23.68	23.1306	22.9838
							237	12991.1	0.81653	23.41	22.8685	22.7358
							241	13148.1	0.82709	23.73	23.1791	23.0839
							245	13305.1	0.80795	23.15	22.6162	22.4337
							249	13462.1	0.81818	23.46	22.9171	22.7565
							253	13619.2	0.84227	24.19	23.6256	23.5886
							257	13776.2	0.82907	23.79	23.2374	23.1368
							261	13933.2	0.84293	24.21	23.645	23.6262
							265	14090.2	0.84161	24.17	23.6062	23.5793
							269	14247.2	0.87362	25.14	24.5476	24.8014
							273	14404.3	0.80201	22.97	22.4415	22.2425
							277	14561.3	0.83072	23.84	23.2859	23.2029
							281	14718.3	0.85316	24.52	23.9459	23.9679
							285	14875.3	0.80795	23.15	22.6162	22.4375
							293	15189.4	0.87989	25.33	24.7321	25.0554
							297	15346.4	0.83336	23.92	23.3635	23.26
							301	15503.4	0.79673	22.81	22.2862	22.0808
							305	15660.4	0.80828	23.16	22.6259	22.4489
							309	15817.4	0.83831	24.07	23.5091	23.4519
							313	15974.5	0.8525	24.5	23.9265	23.9884
							317	16131.5	0.80036	22.92	22.3929	22.1903
							321	16288.5	0.79178	22.66	22.1406	21.9536
							325	16475.8	0.79112	22.64	22.1212	21.9003
							329	16693.3	0.78551	22.47	21.9562	21.7708
							333	16910.9	0.79013	22.61	22.0921	21.8773
							337	17128.4	0.78749	22.53	22.0144	21.7904
							341	17346	0.80399	23.03	22.4997	22.3242
							345	17563.5	0.78617	22.49	21.9756	21.7659
							349	17781.1	0.78122	22.34	21.83	21.5927
							353	17998.6	0.77264	22.08	21.5776	21.347
							357	18216.2	0.77924	22.28	21.7718	21.5291
							361	18433.7	0.78188	22.36	21.8494	21.6318
							365	18651.3	0.78386	22.42	21.9076	21.689
							369	18868.8	0.78782	22.54	22.0241	21.8079
							373	19086.4	0.78221	22.37	21.8591	21.6316
							377	19303.9	0.78881	22.57	22.0532	21.8487
							381	19521.5	0.77627	22.19	21.6844	21.4447
							385	19739	0.80432	23.04	22.5094	22.2999
							389	19956.6	0.80828	23.16	22.6259	22.4503
							393	20174.1	0.81158	23.26	22.7229	22.5568
							397	20391.7	0.81224	23.28	22.7424	22.5743
							401	20609.2	0.803	23	22.4706	22.3011
							405	20826.8	0.79574	22.78	22.2571	22.0492
							409	21044.3	0.79244	22.68	22.16	21.9441
							413	21261.9	0.78947	22.59	22.0726	21.8512
							417	21479.4	0.77198	22.06	21.5582	21.3104
							421	21697	0.78287	22.39	21.8785	21.6501
							425	21914.6	0.7733	22.1	21.5971	21.3321
							429	22132.1	0.78386	22.42	21.9076	21.6857
							433	22349.7	0.79079	22.63	22.1115	21.9073
							437	22567.2	0.7832	22.4	21.8882	21.65
							441	22784.8	0.79772	22.84	22.3153	22.1064
							445	23002.3	0.79673	22.81	22.2862	22.0858
							449	23219.9	0.80531	23.07	22.5385	22.3449
							453	23437.4	0.79244	22.68	22.16	21.927
							457	23655	0.79211	22.67	22.1503	21.9299
							461	23872.5	0.79772	22.84	22.3153	22.124
							465	24090.1	0.80069	22.93	22.4026	22.2323
							469	24307.6	0.80399	23.03	22.4997	22.2999
							473	24525.2	0.78056	22.32	21.8106	21.6027
							477	24742.7	0.79145	22.65	22.1309	21.9044
							481	24960.3	0.80201	22.97	22.4415	22.2391
							485	25177.8	0.78584	22.48	21.9659	21.7464
							489	25395.4	0.79409	22.73	22.2085	22.0021
							493	25612.9	0.78386	22.42	21.9076	21.7064
							497	25830.5	0.79442	22.74	22.2182	22.0054
							501	26048	0.78485	22.45	21.9368	21.7038
							505	26265.6	0.79772	22.84	22.3153	22.1398
							509	26483.1	0.79145	22.65	22.1309	21.9151
							513	26700.7	0.79541	22.77	22.2474	22.0569
							517	26918.2	0.78452	22.44	21.9271	21.7264
							521	27135.8	0.77858	22.26	21.7524	21.5296
							525	27353.3	0.78749	22.53	22.0144	21.7875
							529	27570.9	0.79376	22.72	22.1988	22.0125
							534	27842.8	0.78584	22.48	21.9659	21.7612
							538	28060.4	0.77594	22.18	21.6747	21.4442
							542	28277.9	0.79277	22.69	22.1697	21.9789
							546	28495.5	0.80399	23.03	22.4997	22.3164
							550	28713	0.78716	22.52	22.0047	21.7842
							554	28930.6	0.79442	22.74	22.2182	22.0062
							558	29148.1	0.80168	22.96	22.4318	22.2373
							562	29365.7	0.78518	22.46	21.9465	21.7101
							566	29583.2	0.77099	22.03	21.5291	21.2927
							570	29800.8	0.7799	22.3	21.7912	21.5449
							574	30018.3	0.79211	22.67	22.1503	21.9576
							578	30235.9	0.79904	22.88	22.3541	22.1451
							582	30453.4	0.80168	22.96	22.4318	22.2584
							586	30671	0.80597	23.09	22.5579	22.3712
							590	30888.5	0.80861	23.17	22.6356	22.4776
							594	31106.1	0.80465	23.05	22.5191	22.3465
							598	31323.6	0.81455	23.35	22.8103	22.6743
							602	31541.2	0.81224	23.28	22.7424	22.5455
							614	32193.8	0.81257	23.29	22.7521	22.6063
							626	32846.5	0.83204	23.88	23.3247	23.2216
							638	33499.1	0.79937	22.89	22.3638	22.1576
							650	34151.8	0.81257	23.29	22.7521	22.5927
							662	34804.4	0.80828	23.16	22.6259	22.4392
							674	35457.1	0.80168	22.96	22.4318	22.2511
							686	36109.8	0.79211	22.67	22.1503	21.9517
							698	36762.4	0.78782	22.54	22.0241	21.8005
							710	37415.1	0.80366	23.02	22.49	22.3213
							722	38067.7	0.79904	22.88	22.3541	22.1439
							734	38720.4	0.80366	23.02	22.49	22.3116
							746	39373	0.79673	22.81	22.2862	22.1079
							758	40025.7	0.79442	22.74	22.2182	21.9985
							770	40678.3	0.80696	23.12	22.5871	22.4095
							782	41331	0.80729	23.13	22.5968	22.4158
							794	41983.6	0.86075	24.75	24.1691	24.2788
							806	42636.3	0.81719	23.43	22.8879	22.713
							818	43288.9	0.80663	23.11	22.5774	22.4071
							830	43941.6	0.82346	23.62	23.0724	22.9379
							841	44539.9	0.81488	23.36	22.82	22.6756
							853	45192.5	0.81851	23.47	22.9268	22.8286
							865	45845.2	0.80564	23.08	22.5482	22.3998
							877	46497.8	0.81158	23.26	22.7229	22.5643
							889	47150.5	0.8162	23.4	22.8588	22.7038
							901	47803.1	0.81323	23.31	22.7715	22.6091
							913	48455.8	0.81752	23.44	22.8976	22.7663
							925	49108.4	0.81125	23.25	22.7132	22.525
							937	49761.1	0.82049	23.53	22.985	22.8372
							949	50413.7	0.81158	23.26	22.7229	22.5769
							961	51066.4	0.81587	23.39	22.8491	22.7016
							973	51719	0.81389	23.33	22.7909	22.6606
							985	52371.7	0.82346	23.62	23.0724	22.9212
							997	53024.3	0.83105	23.85	23.2956	23.2039
							1009	53677	0.8294	23.8	23.2471	23.139
							1021	54329.7	0.82346	23.62	23.0724	22.9201
							1033	54982.3	0.81686	23.42	22.8782	22.7506
							1045	55635	0.80102	22.94	22.4124	22.2231
							1057	56287.6	0.82511	23.67	23.1209	23.0119
							1069	56940.3	0.81554	23.38	22.8394	22.6956
							1071	57049	0.82445	23.65	23.1015	22.9895

## Sheet: B-3GC
Depth [cm]	Material	Conventional 14C age [yr]	14C age error [yr]	Calibrated age [yr BP]	Calibrated age range [yr BP]		Depth [cm]	Age [yr BP]	UK'37	SST estimate (°C): UK'37=0.033*SST(°C)+0.044 a	SST estimate (°C): UK'37=0.034*SST(°C)+0.039 b	SST (°C) c
4	N. dutertrei	610	60	364	167-520		10.5	450.667	0.870023	25.031	24.4419	24.6214
13	N. dutertrei	750	70	484	301-644		13	484	0.865618	24.8975	24.3123	24.6587
23	N. dutertrei	1780	60	1477	1298-1682		15.5	732.25	0.862037	24.789	24.207	24.252
33	N. dutertrei	2790	60	2714	2476-2925		18	980.5	0.861489	24.7724	24.1909	24.2386
43	N. dutertrei	3060	60	3032	2797-3254		20.5	1228.75	0.860938	24.7557	24.1747	24.2443
53	N. dutertrei	3540	60	3618	3397-3839		23	1477	0.861496	24.7726	24.1911	24.2538
63	N. dutertrei	4020	50	4251	4018-4470		25.5	1786.25	0.857919	24.6642	24.0858	24.2426
73	N. dutertrei	4330	60	4654	4418-4850		28	2095.5	0.868126	24.9735	24.386	24.6521
83	N. dutertrei	4490	50	4856	4613-5086		30.5	2404.75	0.878332	25.2828	24.6862	25.0624
93	N. dutertrei	5350	60	5838	5611-6053		33	2714	0.869241	25.0073	24.4188	24.6559
103	N. dutertrei	5890	70	6422	6214-6643		35.5	2793.5	0.879725	25.325	24.7272	25.0756
113	N. dutertrei	6530	60	7138	6920-7332		38	2873	0.891859	25.6927	25.0841	25.4712
123	N. dutertrei	7190	60	7764	7581-7939		40.5	2952.5	0.895172	25.7931	25.1815	25.9353
133	N. dutertrei	7380	60	7954	7766-8159		43	3032	0.881662	25.3837	24.7842	25.075
153	N. dutertrei	7740	60	8330	8142-8534		45.5	3178.5	0.869531	25.0161	24.4274	24.6554
163	N. dutertrei	8100	60	8771	8535-8998		48	3325	0.869257	25.0078	24.4193	24.6425
173	N. dutertrei	8630	70	9431	9200-9660		50.5	3471.5	0.879468	25.3172	24.7196	25.018
183	N. dutertrei	8890	60	9749	9518-10033		53	3618	0.870092	25.0331	24.4439	24.6485
193	N. dutertrei	9070	60	10010	9744-10223		55.5	3776.25	0.862651	24.8076	24.225	24.2464
203	N. dutertrei	9550	60	10650	10397-10985		58	3934.5	0.861832	24.7828	24.201	24.2371
213	N. dutertrei	9810	60	11026	10755-11227		60.5	4092.75	0.870386	25.042	24.4525	24.6445
							63	4251	0.861562	24.7746	24.193	24.2473
a Müller et al. (1998):							65.5	4351.75	0.872597	25.109	24.5176	24.6417
b Prahl et al. (1988):							68	4452.5	0.856605	24.6244	24.0472	24.2672
c Tierney and Tingkey (2018)							70.5	4553.25	0.85082	24.4491	23.8771	23.8876
							73	4654	0.856615	24.6247	24.0475	24.2204
							75.5	4704.5	0.859377	24.7084	24.1287	24.2622
							78	4755	0.861588	24.7754	24.1938	24.2259
							80.5	4805.5	0.879243	25.3104	24.713	25.0398
							83	4856	0.896067	25.8202	25.2078	25.9693
							85.5	5101.5	0.870426	25.0432	24.4537	24.6482
							88	5347	0.8878	25.5697	24.9647	25.479
							90.5	5592.5	0.903799	26.0545	25.4352	25.9344
							93	5838	0.886705	25.5365	24.9325	25.4991
							95.5	5984	0.863816	24.8429	24.2593	24.2197
							100.5	6276	0.840656	24.1411	23.5781	23.5236
							103	6422	0.850586	24.442	23.8702	23.8968
							105.5	6601	0.854454	24.5592	23.9839	23.8994
							108	6780	0.857767	24.6596	24.0814	24.2466
							110.5	6959	0.848946	24.3923	23.8219	23.8821
							113	7138	0.846464	24.3171	23.749	23.8878
							115.5	7294.5	0.841778	24.1751	23.6111	23.4978
							118	7451	0.854193	24.5513	23.9763	23.8833
							120.5	7607.5	0.865225	24.8856	24.3007	24.6353
							123	7764	0.850886	24.4511	23.879	23.8702
							125.5	7811.5	0.840135	24.1253	23.5628	23.5085
							128	7859	0.836277	24.0084	23.4493	23.5109
							130.5	7906.5	0.84097	24.1506	23.5873	23.5323
							133	7954	0.845936	24.3011	23.7334	23.8615
							135.5	8001	0.839046	24.0923	23.5308	23.5159
							138	8048	0.837393	24.0422	23.4821	23.496
							140.5	8095	0.855873	24.6022	24.0257	24.261
							143	8142	0.849807	24.4184	23.8473	23.8926
							145.5	8189	0.844016	24.2429	23.6769	23.5183
							148	8236	0.843465	24.2262	23.6607	23.5019
							150.5	8283	0.83795	24.0591	23.4985	23.5111
							153	8330	0.847329	24.3433	23.7744	23.8744
							155.5	8440.25	0.842092	24.1846	23.6203	23.5247
							158	8550.5	0.850642	24.4437	23.8718	23.8572
							160.5	8660.75	0.837683	24.051	23.4907	23.5081
							163	8771	0.832169	23.8839	23.3285	23.1771
							165.5	8936	0.842927	24.2099	23.6449	23.5142
							168	9101	0.844036	24.2435	23.6775	23.5262
							170.5	9266	0.833558	23.926	23.3694	23.1825
							173	9431	0.83963	24.11	23.5479	23.4892
							175.5	9510.5	0.827222	23.734	23.183	23.1641
							178	9590	0.842943	24.2104	23.6454	23.51
							180.5	9669.5	0.823368	23.6172	23.0696	22.8313
							183	9749	0.830539	23.8345	23.2805	23.1659
							185.5	9814.25	0.832746	23.9014	23.3455	23.1662
							188	9879.5	0.82944	23.8012	23.2482	23.1686
							190.5	9944.75	0.83275	23.9015	23.3456	23.1666
							193	10010	0.83468	23.96	23.4024	23.1892
							195.5	10170	0.833307	23.9184	23.362	23.1579
							198	10330	0.82614	23.7012	23.1512	23.1501
							200.5	10490	0.820629	23.5342	22.9891	22.8166
							203	10650	0.834419	23.9521	23.3947	23.154
							205.5	10744	0.81291	23.3003	22.7621	22.5082
							208	10838	0.839663	24.111	23.5489	23.5239
							210.5	10932	0.834149	23.9439	23.3867	23.1668
							213	11026	0.835805	23.9941	23.4354	23.5216
							215.5	11120	0.83829	24.0694	23.5085	23.4968

## Sheet: KY07-04 PC-01
Depth [cm]	Material	Conventional 14C age [yr]	14C age error [yr]	Calibrated age [yr BP]	Calibrated age range [yr BP]		Depth [cm]	Age [yr BP]	UK'37	SST estimate (°C): UK'37=0.034*SST(°C)+0.039 a	SST (°C) b
7.5	N. dutertrei	185	75	50			3	-14.2316	0.808695	22.6381	22.4553
55	N. dutertrei	1040	50	728	570-898		6	28.5895	0.843698	23.6676	23.661
153.5	N. dutertrei	2955	50	2901	2723-3110		10	85.6842	0.837133	23.4745	23.4169
203.5	N. dutertrei	3635	50	3739	3524-3959		12	114.232	0.845157	23.7105	23.7033
253.5	N. dutertrei	4550	80	4937	4675-5244		13	128.505	0.840781	23.5818	23.5561
301.25	N. dutertrei	5325	55	5810	5596-5998		14	142.779	0.849529	23.8391	23.8883
493.25	N. dutertrei	6960	60	7544	7366-7723		16	171.326	0.843698	23.6676	23.6394
640.75	N. dutertrei	9040	75	9967	9673-10213		17	185.6	0.849529	23.8391	23.8781
782.25	N. dutertrei	10475	145	11998	11496-12471		18	199.874	0.847343	23.7748	23.7583
930.5	N. dutertrei	11500	70	13119	12896-13321		20	228.421	0.856822	24.0536	24.1415
1069.75	N. dutertrei	13250	105	15487	15136-15847		21	242.695	0.838592	23.5174	23.508
1243.75	N. dutertrei	14740	80	17375	17060-17727		22	256.968	0.843698	23.6676	23.6503
1406	N. dutertrei	15745	105	18519	18218-18802		23	271.242	0.846616	23.7534	23.7652
							25	299.789	0.853178	23.9464	23.9643
a Prahl et al. (1988):							32	399.705	0.846616	23.7534	23.778
b Tierney and Tingkey (2018)							33	413.979	0.840781	23.5818	23.5622
							35	442.526	0.844426	23.689	23.6738
							37	471.074	0.844426	23.689	23.6514
							38	485.347	0.855364	24.0107	24.0807
							40	513.895	0.848071	23.7962	23.8048
							42	542.442	0.845157	23.7105	23.6852
							45	585.263	0.853178	23.9464	23.9874
							47	613.811	0.848802	23.8177	23.8127
							50	656.632	0.848071	23.7962	23.8011
							51	670.905	0.868491	24.3968	24.5895
							52	685.179	0.864843	24.2895	24.4662
							55	728	0.841509	23.6032	23.5816
							58	794.183	0.89766	25.2547	25.8583
							67	992.731	0.84224	23.6247	23.574
							75	1169.22	0.837864	23.496	23.42
							80	1279.52	0.841509	23.6032	23.5987
							84	1367.77	0.852447	23.9249	23.9476
							92	1544.25	0.846616	23.7534	23.767
							97	1654.56	0.837864	23.496	23.4416
							101	1742.8	0.836405	23.4531	23.3702
							105	1831.05	0.846616	23.7534	23.7863
							108	1897.23	0.848071	23.7962	23.8095
							113	2007.53	0.845157	23.7105	23.6931
							117	2095.78	0.848071	23.7962	23.8037
							122	2206.08	0.846616	23.7534	23.7532
							126	2294.32	0.823278	23.067	22.9329
							129	2360.51	0.843698	23.6676	23.6698
							134	2470.81	0.810154	22.681	22.5123
							138	2559.06	0.850988	23.882	23.8931
							142	2647.3	0.853178	23.9464	23.9755
							150	2823.79	0.845885	23.7319	23.748
							153	2889.97	0.855364	24.0107	24.0384
							154	2909.38	0.805778	22.5523	22.3972
							155	2926.14	0.855364	24.0107	24.0731
							158	2976.42	0.853178	23.9464	23.9947
							163	3060.22	0.834947	23.4102	23.342
							167	3127.26	0.838592	23.5174	23.4844
							170	3177.54	0.850988	23.882	23.8871
							175	3261.34	0.844426	23.689	23.6566
							178	3311.62	0.859012	24.118	24.2138
							189	3495.98	0.857553	24.0751	24.1716
							195	3596.54	0.853905	23.9678	24.0424
							200	3680.34	0.856822	24.0536	24.1249
							204	3750.98	0.878701	24.6971	25.0143
							208	3846.82	0.869219	24.4182	24.6033
							211	3918.7	0.866302	24.3324	24.4782
							220	4134.34	0.833488	23.3673	23.2816
							224	4230.18	0.837133	23.4745	23.4241
							228	4326.02	0.805778	22.5523	22.37
							231	4397.9	0.843698	23.6676	23.6512
							236	4517.7	0.839323	23.5389	23.4821
							240	4613.54	0.85026	23.8606	23.8638
							243	4685.42	0.855364	24.0107	24.0649
							248	4805.22	0.842967	23.6461	23.6283
							251	4877.1	0.843698	23.6676	23.6498
							260	5055.84	0.824009	23.0885	22.9584
							263	5110.69	0.823278	23.067	22.9339
							267	5183.82	0.811613	22.7239	22.5664
							270	5238.66	0.819633	22.9598	22.8403
							272	5275.23	0.826195	23.1528	23.0267
							276	5348.36	0.829112	23.2386	23.1517
							279	5403.21	0.828385	23.2172	23.1103
							288	5567.75	0.831299	23.3029	23.1896
							292	5640.88	0.828385	23.2172	23.0869
							296	5714.02	0.837864	23.496	23.4196
							301	5805.43	0.834216	23.3887	23.3109
							307	5861.93	0.833488	23.3673	23.2781
							318	5961.27	0.837133	23.4745	23.4107
							334	6105.77	0.835674	23.4316	23.3776
							345	6205.12	0.834216	23.3887	23.3184
							352	6268.34	0.830571	23.2815	23.2045
							362	6358.65	0.836405	23.4531	23.3571
							372	6448.96	0.830571	23.2815	23.2041
							380	6521.21	0.828385	23.2172	23.1148
							400	6701.84	0.837864	23.496	23.4298
							408	6774.09	0.833488	23.3673	23.2681
							419	6873.43	0.835674	23.4316	23.3849
							427	6945.68	0.834947	23.4102	23.3583
							436	7026.96	0.829112	23.2386	23.1707
							438	7045.02	0.835674	23.4316	23.4054
							496	7589.17	0.829112	23.2386	23.1416
							497	7605.6	0.834216	23.3887	23.3124
							501	7671.31	0.821092	23.0027	22.8538
							505	7737.02	0.827654	23.1957	23.1186
							510	7819.15	0.831299	23.3029	23.1942
							517	7934.14	0.827654	23.1957	23.0966
							525	8065.56	0.829843	23.2601	23.1792
							529	8131.27	0.825468	23.1314	22.9969
							535	8229.83	0.825468	23.1314	22.9957
							537	8262.69	0.828385	23.2172	23.1026
							546	8410.53	0.827654	23.1957	23.0904
							549	8459.81	0.824737	23.1099	22.9798
							552	8509.09	0.825468	23.1314	23.0008
							557	8591.23	0.833488	23.3673	23.2803
							562	8673.36	0.824737	23.1099	23.0135
							566	8739.07	0.823278	23.067	22.9221
							574	8870.49	0.815985	22.8525	22.6965
							581	8985.48	0.821819	23.0241	22.9213
							586	9067.62	0.81453	22.8097	22.6609
							590	9133.32	0.815985	22.8525	22.7254
							593	9182.61	0.815985	22.8525	22.7052
							599	9281.17	0.820361	22.9812	22.8207
							606	9396.16	0.816716	22.874	22.7377
							618	9593.28	0.815985	22.8525	22.7114
							622	9658.99	0.821819	23.0241	22.9109
							626	9724.7	0.820361	22.9812	22.828
							630	9790.41	0.828385	23.2172	23.1085
							635	9872.54	0.815985	22.8525	22.6905
							639	9938.25	0.81453	22.8097	22.6701
							643	9999.3	0.811613	22.7239	22.5747
							651	10114.1	0.819633	22.9598	22.838
							655	10171.5	0.813799	22.7882	22.6249

## Sheet: MD98-2195
Depth [cm]	Material	Conventional 14C age [yr]	14C age error [yr]	Calibrated age [yr BP]	Calibrated age range [yr BP]		Depth [cm]	Age [yr BP]	UK'37	SST estimate (°C): UK'37=0.034*SST(°C)+0.039 a	SST (°C) b
20.8	N. dutertrei	720	20	460	304-576		10	197.788	0.8652	24.3	24.4336
200	Mixed plank	2296	65	2100	1875-2322		20	440.577	0.838	23.5	23.444
290.8	N. dutertrei	3890	35	4076	3871-4284		30	544.196	0.8516	23.9	23.9479
660.8	Mixed plank	8220	100	8928	8597-9253		40	635.714	0.8516	23.9	23.9506
730.8	Mixed plank	8857	70	9707	9474-10002		50	727.232	0.855	24	24.0417
850.8	N. dutertrei	10620	55	12222	11936-12475		60	818.75	0.8584	24.1	24.1624
1530	Mixed plank	16720	100	19642	19296-19994		70	910.268	0.8516	23.9	23.9122
1550.8	N. dutertrei	17370	110	20426	20086-20777		80	1001.79	0.8516	23.9	23.9358
1920.8	G. bulloides	20843	95	24401	24056-24777		90	1093.3	0.8584	24.1	24.1672
							100	1184.82	0.855	24	24.055
							110	1276.34	0.8414	23.6	23.5632
							120	1367.86	0.8142	22.8	22.6485
							130	1459.38	0.8278	23.2	23.0982
							150	1642.41	0.8108	22.7	22.5529
							160	1733.93	0.8074	22.6	22.424
a Prahl et al. (1988):							170	1825.45	0.8414	23.6	23.5546
b Tierney and Tingkey (2018)							190	2008.48	0.855	24	24.0514
							200	2100	0.8516	23.9	23.9531
							210	2317.62	0.8584	24.1	24.1978
							230	2752.86	0.8652	24.3	24.4683
							240	2970.48	0.8516	23.9	23.9381
							250	3188.11	0.8584	24.1	24.1666
							260	3405.73	0.872	24.5	24.7299
							270	3623.35	0.8652	24.3	24.4424
							280	3840.97	0.8652	24.3	24.441
							290	4058.59	0.8346	23.4	23.3479
							300	4196.64	0.838	23.5	23.4419
							310	4327.78	0.8346	23.4	23.3464
							330	4590.05	0.8312	23.3	23.1911
							340	4721.18	0.8346	23.4	23.3578
							350	4852.32	0.8414	23.6	23.5584
							360	4983.46	0.8482	23.8	23.7977
							370	5114.59	0.8414	23.6	23.5472
							380	5245.73	0.8414	23.6	23.5475
							400	5508	0.8414	23.6	23.5549
							410	5639.13	0.838	23.5	23.4457
							420	5770.27	0.8516	23.9	23.9362
							440	6032.54	0.8346	23.4	23.3421
							450	6163.67	0.8312	23.3	23.207
							470	6425.94	0.8312	23.3	23.2087
							480	6557.08	0.8414	23.6	23.5489
							490	6688.21	0.838	23.5	23.4492
							500	6819.35	0.8414	23.6	23.546
							510	6950.48	0.838	23.5	23.4483
							540	7343.89	0.8346	23.4	23.3326
							550	7475.02	0.8346	23.4	23.362
							570	7737.29	0.8278	23.2	23.0981
							590	7999.56	0.8108	22.7	22.5328
							600	8130.7	0.8074	22.6	22.4008
							620	8392.97	0.8244	23.1	22.9902
							660	8917.51	0.8244	23.1	22.9684
							670	9030.38	0.8618	24.2	24.328
							680	9141.67	0.9026	25.4	26.0798
							690	9252.95	0.8414	23.6	23.5758
							700	9364.24	0.9094	25.6	26.417
							710	9475.53	0.838	23.5	23.449
							720	9586.81	0.8448	23.7	23.7125
							730	9698.1	0.8788	24.7	25.0232
							740	9899.82	0.8244	23.1	22.9529
							750	10109.4	0.8278	23.2	23.1167
							760	10319	0.8108	22.7	22.5295
							770	10528.6	0.8006	22.4	22.228
							780	10738.1	0.7972	22.3	22.0992
							790	10947.7	0.7802	21.8	21.5773
							800	11157.3	0.7802	21.8	21.5725
							810	11366.9	0.77	21.5	21.2384
							820	11576.5	0.7836	21.9	21.6942
							830	11786.1	0.804	22.5	22.3076
							850	12205.2	0.7462	20.8	20.5145
							860	12322.5	0.7496	20.9	20.6474
							870	12431.8	0.7734	21.6	21.3505
							880	12541	0.787	22	21.7774
							890	12650.2	0.7938	22.2	22.0022
							910	12868.7	0.7836	21.9	21.6636
							920	12978	0.7666	21.4	21.1688
							930	13087.2	0.8142	22.8	22.6281
							940	13196.5	0.787	22	21.7581
							950	13305.7	0.7734	21.6	21.3347
							960	13415	0.7734	21.6	21.357
							970	13524.2	0.7632	21.3	21.0506
							980	13633.5	0.7768	21.7	21.4574
							990	13742.7	0.7564	21.1	20.8455
							1000	13852	0.7938	22.2	22.017
							1010	13961.2	0.7836	21.9	21.6865

## Sheet: KY07-04 PC-01(MgCa-SST)
Depth [cm]	Material	Conventional 14C age [yr]	14C age error [yr]	Calibrated age [yr BP]	Calibrated age range [yr BP]		Depth [cm]	Age [yr BP]	G. ruber Mg/Ca (mmol/mol)	SST estimate (°C): Mg/Ca=0.38*EXP(0.089*SST) a	Calibration equation: Mg/Ca=0.38*EXP(0.09*SST) b and assumed ~0% dissolution of Mg/Ca
7.5	N. dutertrei	185	75	50			8	57.1368	3.64305	25.3978	25.1156
55	N. dutertrei	1040	50	728	570-898		11	99.9579	3.50623	24.9677	24.6903
153.5	N. dutertrei	2955	50	2901	2723-3110		44	570.989	4.12569	26.7957	26.498
203.5	N. dutertrei	3635	50	3739	3524-3959		54.5	720.863	3.91792	26.2151	25.9238
253.5	N. dutertrei	4550	80	4937	4675-5244		57	772.122	3.49953	24.9462	24.669
301.25	N. dutertrei	5325	55	5810	5596-5998		59	816.244	3.5197	25.0108	24.7329
493.25	N. dutertrei	6960	60	7544	7366-7723		60	838.305	3.23541	24.0645	23.7971
640.75	N. dutertrei	9040	75	9967	9673-10213		62	882.426	4.0166	26.4946	26.2002
782.25	N. dutertrei	10475	145	11998	11496-12471		69	1036.85	4.0708	26.6452	26.3491
930.5	N. dutertrei	11500	70	13119	12896-13321		72	1103.04	4.02429	26.5161	26.2215
1069.75	N. dutertrei	13250	105	15487	15136-15847		75	1169.22	3.99361	26.4301	26.1364
1243.75	N. dutertrei	14740	80	17375	17060-17727		77	1213.34	3.56717	25.1613	24.8817
1406	N. dutertrei	15745	105	18519	18218-18802		83	1345.71	3.49953	24.9462	24.669
							87	1433.95	3.67107	25.4839	25.2007
							90	1500.13	3.34242	24.4301	24.1587
a Hastings et al., 2001							93	1566.31	3.65006	25.4194	25.137
b Anand et al., 2003							98	1676.62	3.86575	26.0645	25.7749
							101	1742.8	3.42664	24.7097	24.4351
							104	1808.98	3.38101	24.5591	24.2862
							109	1919.29	3.68515	25.5269	25.2433
							111	1963.41	3.29795	24.2796	24.0098
							114	2029.59	3.5197	25.0108	24.7329
							120	2161.96	3.44636	24.7742	24.4989
							124	2250.2	3.64305	25.3978	25.1156
							129	2360.51	3.82894	25.957	25.6686
							132	2426.69	3.22923	24.043	23.7759
							135	2492.87	3.5332	25.0538	24.7754
							138	2559.06	3.99361	26.4301	26.1364
							140	2603.18	3.5877	25.2258	24.9455
							143	2669.36	3.38749	24.5806	24.3075
							144	2691.42	2.94013	22.9892	22.7338
							147	2757.6	3.66405	25.4624	25.1795
							149	2801.73	3.45296	24.7957	24.5202
							150	2823.79	3.66405	25.4624	25.1795
							152	2867.91	3.69928	25.5699	25.2858
							155	2926.14	3.75634	25.7419	25.4559
							158	2976.42	4.12569	26.7957	26.498
							161	3026.7	3.14384	23.7419	23.4781
							165	3093.74	3.71346	25.6129	25.3283
							169	3160.78	3.94802	26.3011	26.0089
							171	3194.3	3.71346	25.6129	25.3283
							176	3278.1	3.42664	24.7097	24.4351
							178	3311.62	3.74199	25.6989	25.4134
							181	3361.9	3.38749	24.5806	24.3075
							185	3428.94	3.41355	24.6667	24.3926
							188	3479.22	3.96316	26.3441	26.0514
							190	3512.74	3.34242	24.4301	24.1587
							193	3563.02	3.6922	25.5484	25.2645
							195	3596.54	3.02577	23.3118	23.0528
							197	3630.06	3.99361	26.4301	26.1364
							199	3663.58	3.18626	23.8925	23.627
							202	3713.86	3.574	25.1828	24.903
							205	3774.94	3.36166	24.4946	24.2224
							206	3798.9	4.032	26.5376	26.2427
							209	3870.78	3.75634	25.7419	25.4559
							211	3918.7	3.24782	24.1075	23.8396
							214	3990.58	4.26214	27.1613	26.8595
							216	4038.5	2.87339	22.7312	22.4786
							218	4086.42	3.71346	25.6129	25.3283
							221	4158.3	3.76353	25.7634	25.4771
							224	4230.18	3.97075	26.3656	26.0726
							226	4278.1	4.71719	28.3011	27.9866
							229	4349.98	3.65705	25.4409	25.1582
							231	4397.9	3.04319	23.3763	23.1166
							237	4541.66	3.80703	25.8925	25.6048
							239	4589.58	3.91792	26.2151	25.9238
							244	4709.38	2.90657	22.8602	22.6062
							247	4781.26	5.03438	29.0323	28.7097
							251	4877.1	3.65705	25.4409	25.1582
							254	4946.14	4.1178	26.7742	26.4767
							257	5000.99	3.76353	25.7634	25.4771
							261	5074.12	3.27277	24.1935	23.9247
							266	5165.53	3.84363	26	25.7111
							269	5220.38	3.12584	23.6774	23.4143
							272	5275.23	3.78524	25.828	25.541
							275	5330.08	3.80703	25.8925	25.6048
							277	5366.64	4.59246	28	27.6889
							280	5421.49	3.90292	26.172	25.8812
							283	5476.34	3.74199	25.6989	25.4134
							286	5531.19	4.32789	27.3333	27.0296
							288	5567.75	3.22923	24.043	23.7759
							291	5622.6	3.52645	25.0323	24.7542
							296	5714.02	3.74199	25.6989	25.4134
							299	5768.86	3.42664	24.7097	24.4351
							300	5787.15	3.74916	25.7204	25.4346
							307	5861.93	3.74916	25.7204	25.4346
							315	5934.18	3.65705	25.4409	25.1582
							321	5988.37	3.54675	25.0968	24.8179
							326	6033.52	3.75634	25.7419	25.4559
							331	6078.68	3.99361	26.4301	26.1364
							337	6132.87	3.64305	25.3978	25.1156
							343	6187.05	4.00126	26.4516	26.1577
							350	6250.27	3.6922	25.5484	25.2645
							356	6304.46	4.03972	26.5591	26.264
							361	6349.62	3.4795	24.8817	24.6052
							368	6412.84	3.6922	25.5484	25.2645
							372	6448.96	3.16802	23.828	23.5632
							376	6485.09	3.71346	25.6129	25.3283
							389	6602.49	4.41154	27.5484	27.2423
							394	6647.65	3.09016	23.5484	23.2868
							400	6701.84	3.92542	26.2366	25.9451
							407	6765.05	3.75634	25.7419	25.4559
							412	6810.21	4.15739	26.8817	26.583
							417	6855.37	3.97835	26.3871	26.0939
							424	6918.59	3.85836	26.043	25.7536
							430	6972.77	3.65705	25.4409	25.1582
							435	7017.93	3.65705	25.4409	25.1582
							442	7081.15	4.26214	27.1613	26.8595
							447	7126.3	3.94047	26.2796	25.9876
							454	7189.52	3.41355	24.6667	24.3926
							460	7243.71	3.78524	25.828	25.541
							461	7252.74	3.74199	25.6989	25.4134
							459	7234.68	3.32329	24.3656	24.0949
							466	7297.9	3.89545	26.1505	25.8599
							469	7324.99	3.66405	25.4624	25.1795
							471	7343.05	3.45958	24.8172	24.5415
							471	7343.05	3.14986	23.7634	23.4994
							474	7370.15	3.34882	24.4516	24.1799
							479	7415.3	3.07247	23.4839	23.223
							490	7514.65	4.1178	26.7742	26.4767
							503	7704.16	3.54675	25.0968	24.8179
							517	7934.14	3.91792	26.2151	25.9238
							526	8081.99	3.49953	24.9462	24.669
							527	8098.42	4.07859	26.6667	26.3704
							530	8147.7	3.97835	26.3871	26.0939
							532	8180.55	3.33603	24.4086	24.1374
							534	8213.41	3.86575	26.0645	25.7749
							538	8279.11	3.69928	25.5699	25.2858
							539	8295.54	4.02429	26.5161	26.2215
							542	8344.82	3.81432	25.914	25.6261
							545	8394.1	4.12569	26.7957	26.498
							547	8426.96	3.94047	26.2796	25.9876
							550	8476.24	3.83628	25.9785	25.6898
							553	8525.52	3.40051	24.6237	24.3501
							554	8541.95	3.574	25.1828	24.903
							558	8607.66	3.47284	24.8602	24.584
							559	8624.08	4.07859	26.6667	26.3704
							563	8689.79	3.66405	25.4624	25.1795
							565	8722.65	3.4795	24.8817	24.6052
							568	8771.93	3.86575	26.0645	25.7749
							569	8788.35	4.05525	26.6022	26.3066
							573	8854.06	3.56717	25.1613	24.8817
							576	8903.34	3.7277	25.6559	25.3708
							579	8952.63	3.4332	24.7312	24.4564
							580	8969.05	3.81432	25.914	25.6261
							582	9001.91	4.00126	26.4516	26.1577
							585	9051.19	3.38749	24.5806	24.3075
							587	9084.04	3.574	25.1828	24.903
							593	9182.61	3.45958	24.8172	24.5415
							595	9215.46	3.22923	24.043	23.7759
							600	9297.59	3.91792	26.2151	25.9238
							601	9314.02	4.15739	26.8817	26.583
							605	9379.73	3.25404	24.129	23.8609
							607	9412.58	3.76353	25.7634	25.4771
							612	9494.72	4.67223	28.1935	27.8802
							615	9544	3.65006	25.4194	25.137
							617	9576.86	3.64305	25.3978	25.1156
							623	9675.42	3.79248	25.8495	25.5623
							624	9691.85	3.52645	25.0323	24.7542
							628	9757.55	3.49953	24.9462	24.669
							629	9773.98	4.17333	26.9247	26.6255
							633	9839.69	4.29489	27.2473	26.9446
							634	9856.12	3.75634	25.7419	25.4559
							644	10013.6	3.14986	23.7634	23.4994
							645	10028	3.99361	26.4301	26.1364
							650	10099.8	3.91039	26.1935	25.9025
							651	10114.1	4.10207	26.7312	26.4342
							655	10171.5	3.68515	25.5269	25.2433
							657	10200.2	4.12569	26.7957	26.498
							658	10214.6	3.71346	25.6129	25.3283
							664	10300.7	3.59457	25.2473	24.9668
							666	10329.4	3.47284	24.8602	24.584
							669	10372.5	4.29489	27.2473	26.9446
							672	10415.5	4.22964	27.0753	26.7745
							675	10458.6	3.71346	25.6129	25.3283
											1.5	0.5
										1.58114	2.25	0.25

## Sheet: A7 (MgCa-SST)
Depth [cm]	Material	Conventional 14C age [yr]	14C age error [yr]	Calibrated age [yr BP]	Calibrated age range [yr BP]		Depth [cm]	Age [yr BP]	G. ruber Mg/Ca (mmol/mol)	SST estimate (°C): Mg/Ca=0.38*EXP(0.089*SST) a	Calibration equation: Mg/Ca=0.38*EXP(0.09*SST) b and assumed ~0% dissolution of Mg/Ca
4	N. dutertrei	1910	30	1426	1282-1576		2	1183	4.06	26.6154	26.3196
34	N. dutertrei	2890	35	2621	2417-2771		4	1426	4.14	26.8346	26.5364
66	N. dutertrei	4800	35	5022	4837-5239		6	1505.67	4	26.4481	26.1542
96	N. dutertrei	6860	45	7296	7133-7459		8	1585.33	3.92	26.2211	25.9297
121	N. dutertrei	8420	45	8968	8729-9196		10	1665	4.55	27.8956	27.5857
145	N. dutertrei	9030	65	9699	9472-9967		12	1744.67	4.07	26.643	26.347
175	N. dutertrei	10500	60	11753	11442-12043		14	1824.33	4.02	26.5041	26.2096
205	N. dutertrei	10800	65	12229	11961-12468		16	1904	4.16	26.8888	26.59
224	N. dutertrei	10850	45	12299	12025-12519		18	1983.67	4.16	26.8888	26.59
259	N. dutertrei	11450	70	12894	12716-13084		20	2063.33	4.11	26.7529	26.4556
288	N. dutertrei	12200	50	13673	13460-13891		22	2143	3.73	25.6628	25.3777
322	N. dutertrei	12850	60	14676	14319-14988		24	2222.67	3.57	25.1702	24.8906
348	N. dutertrei	13300	55	15324	15073-15598		26	2302.33	4.12	26.7802	26.4826
372	N. dutertrei	13650	75	15785	15485-16087		28	2382	3.93	26.2497	25.958
444	N. dutertrei	15200	90	17733	17383-18060		30	2461.67	3.86	26.0478	25.7583
							32	2541.33	4.2	26.9963	26.6963
a Hastings et al., 2001							34	2621	3.99	26.4199	26.1264
b Anand et al., 2003							36	2771.06	4.23	27.0762	26.7754
							38	2921.12	4.36	27.4164	27.1117
							40	3071.19	4.05	26.5877	26.2922
							42	3221.25	4.02	26.5041	26.2096
							44	3371.31	3.83	25.9601	25.6717
							46	3521.38	4.28	27.2083	26.906
							48	3671.44	3.83	25.9601	25.6717
							50	3821.5	3.67	25.4806	25.1975
							52	3971.56	3.98	26.3918	26.0985
							54	4121.62	3.73	25.6628	25.3777
							56	4271.69	4.03	26.532	26.2372
							58	4421.75	3.92	26.2211	25.9297
							60	4571.81	3.68	25.5112	25.2277
							62	4721.88	3.85	26.0186	25.7295
							64	4871.94	4	26.4481	26.1542
							66	5022	3.98	26.3918	26.0985
							68	5173.6	3.96	26.3351	26.0425
							70	5325.2	4.09	26.6981	26.4014
							72	5476.8	3.93	26.2497	25.958
							74	5628.4	4.2	26.9963	26.6963
							76	5780	3.75	25.7229	25.4371
							78	5931.6	4.11	26.7529	26.4556
							80	6083.2	3.87	26.0768	25.7871
							82	6234.8	4	26.4481	26.1542
							84	6386.4	3.96	26.3351	26.0425
							86	6538	3.6	25.2642	24.9835
							88	6689.6	3.61	25.2954	25.0144
							90	6841.2	3.7	25.5721	25.288
							92	6992.8	3.86	26.0478	25.7583
							94	7144.4	4.18	26.9426	26.6433
							96	7296	4.16	26.8888	26.59
							98	7429.76	3.52	25.0117	24.7338
							100	7563.52	3.61	25.2954	25.0144
							102	7697.28	3.68	25.5112	25.2277
							104	7831.04	3.64	25.3884	25.1063
							106	7964.8	3.82	25.9307	25.6426
							108	8098.56	4.23	27.0762	26.7754
							110	8232.32	4.37	27.4421	27.1372
							112	8366.08	3.79	25.8421	25.555
							114	8499.84	3.74	25.6929	25.4074
							116	8633.6	3.9	26.1636	25.8729
							118	8767.36	3.68	25.5112	25.2277
							120	8901.12	4.04	26.5599	26.2648
							122	8998.46	4.05	26.5877	26.2922
							124	9059.38	3.78	25.8124	25.5256
							126	9120.29	4.24	27.1028	26.8016
							128	9181.21	4.01	26.4761	26.1819
							130	9242.12	4.03	26.532	26.2372
							132	9303.04	3.94	26.2783	25.9863
							134	9363.96	4.14	26.8346	26.5364
							136	9424.88	4.45	27.6459	27.3388
							138	9485.79	4.27	27.182	26.88
							140	9546.71	4.06	26.6154	26.3196
							142	9607.62	4.14	26.8346	26.5364
							144	9668.54	3.65	25.4192	25.1368
							146	9767.47	3.9	26.1636	25.8729
							148	9904.4	4.11	26.7529	26.4556
							150	10041.3	3.62	25.3265	25.0451
							152	10178.3	3.66	25.45	25.1672
							154	10315.2	3.91	26.1924	25.9013
							156	10452.1	4.07	26.643	26.347
							158	10589.1	4.08	26.6706	26.3742
							160	10726	4.34	27.3647	27.0606
							162	10862.9	4.43	27.5953	27.2887
							164	10999.9	3.7	25.5721	25.288
							166	11136.8	3.7	25.5721	25.288
							168	11273.7	3.48	24.8833	24.6068
							170	11410.7	3.95	26.3067	26.0144
							172	11547.6	3.76	25.7528	25.4667
							174	11684.5	4.31	27.2868	26.9836
							176	11768.9	4.26	27.1557	26.8539
							178	11800.6	4.17	26.9157	26.6167
							180	11832.3	3.97	26.3635	26.0706
							182	11864.1	4.21	27.023	26.7227
							184	11895.8	4.12	26.7802	26.4826
							186	11927.5	3.7	25.5721	25.288
							188	11959.3	3.56	25.1387	24.8594
							190	11991	3.45	24.786	24.5106
							192	12022.7	3.83	25.9601	25.6717
							194	12054.5	4.1	26.7255	26.4286
							196	12086.2	3.53	25.0436	24.7654
							198	12117.9	3.73	25.6628	25.3777
							200	12149.7	3.9	26.1636	25.8729
							202	12181.4	3.78	25.8124	25.5256
							204	12213.1	3.78	25.8124	25.5256
							206	12232.7	3.75	25.7229	25.4371
							208	12240.1	3.85	26.0186	25.7295
							210	12247.4	3.49	24.9156	24.6387
							212	12254.8	3.56	25.1387	24.8594
							214	12262.2	3.77	25.7827	25.4962
							216	12269.5	3.31	24.3206	24.0504
							218	12276.9	3.39	24.5889	24.3157
							220	12284.3	3.58	25.2016	24.9216
							222	12291.6	3.26	24.1496	23.8812
							224	12299	3.05	23.4014	23.1414
							226	12333	3.09	23.5478	23.2862
							228	12367	3.31	24.3206	24.0504
							230	12401	3.38	24.5557	24.2829
							232	12435	3.64	25.3884	25.1063
							234	12469	3.59	25.233	24.9526
							236	12503	3.27	24.184	23.9153
							238	12537	3.72	25.6327	25.3479
							240	12571	3.69	25.5417	25.2579
							242	12605	3.58	25.2016	24.9216
							244	12639	3.31	24.3206	24.0504
							246	12673	3.14	23.7282	23.4645
							248	12707	3.38	24.5557	24.2829
							250	12741	3.54	25.0754	24.7968
							252	12775	3.76	25.7528	25.4667
							254	12809	3.48	24.8833	24.6068
							256	12843	3.3	24.2866	24.0167
							258	12877	3.43	24.7207	24.446
							260	12920.9	3.32	24.3545	24.0839
							262	12974.6	3.16	23.7995	23.5351
							264	13028.3	3.6	25.2642	24.9835
							266	13082	3.42	24.6879	24.4136
							268	13135.8	3.39	24.5889	24.3157
							270	13189.5	3.64	25.3884	25.1063
							272	13243.2	3.48	24.8833	24.6068
							274	13296.9	3.82	25.9307	25.6426
							276	13350.7	3.37	24.5224	24.25
							278	13404.4	3.2	23.9408	23.6748
							280	13458.1	3.77	25.7827	25.4962
							282	13511.8	4	26.4481	26.1542
							284	13565.6	3.71	25.6024	25.318
							286	13619.3	3.65	25.4192	25.1368
							288	13673	3.7	25.5721	25.288
							290	13732	3.56	25.1387	24.8594
							292	13791	3.66	25.45	25.1672
							294	13850	3.53	25.0436	24.7654
							296	13909	3.88	26.1058	25.8158
							298	13968	4.08	26.6706	26.3742
							300	14027	3.67	25.4806	25.1975
							302	14086	3.4	24.622	24.3484
							304	14145	3.31	24.3206	24.0504
							306	14204	3.59	25.233	24.9526
							308	14263	3.5	24.9477	24.6705
							310	14322	3.47	24.851	24.5749
							312	14381	3.57	25.1702	24.8906
							314	14440	3.48	24.8833	24.6068
							316	14499	3.65	25.4192	25.1368
							318	14558	3.5	24.9477	24.6705
							320	14617	3.44	24.7534	24.4784
							322	14676	3.67	25.4806	25.1975
							324	14725.8	3.64	25.3884	25.1063
							326	14775.7	3.54	25.0754	24.7968
							328	14825.5	3.28	24.2183	23.9492
							330	14875.4	3.1	23.5841	23.3221
							332	14925.2	3.23	24.0457	23.7785
							334	14975.1	3.39	24.5889	24.3157
							336	15024.9	3.54	25.0754	24.7968
							338	15074.8	3.38	24.5557	24.2829
							340	15124.6	3.45	24.786	24.5106
							342	15174.5	3.42	24.6879	24.4136
							344	15224.3	3.3	24.2866	24.0167
							346	15274.2	3.16	23.7995	23.5351
							348	15324	3.09	23.5478	23.2862
							350	15362.4	3.23	24.0457	23.7785
							352	15400.8	3.12	23.6564	23.3935
							354	15439.2	3.14	23.7282	23.4645

[truncated: 34 more sheets: C0011, KR02-06 St. A GC, Station 5, EW0408-85JC, JT96-06 PC , ODP1019, ODP1017E, ODP893, ODP1202, MD98-2188, MD06-3075, MD98-2181, MD01-2386, RR1313-23PC, MD05-2920, GIK18540-3, 3cBX, MD97-2138, MD06-3067 , GeoB17426-3 …]
